# Supplementary material for: Prenatal alcohol exposure impairs autophagy in neonatal brain cortical microvessels
Source: Cell Death Dis. 2017 Feb 9;8(2):e2610–. doi: 10.1038/cddis.2017.29 (PMC5386476; doi:10.1038/cddis.2017.29)
Supplement: Supplementary Information [file cddis201729x4.txt]

<?xml version="1.0" encoding="UTF-8"?>
<playlist xmlns="http://xspf.org/ns/0/" xmlns:vlc="http://www.videolan.org/vlc/playlist/ns/0/" version="1">
	<title>Liste de lecture</title>
	<trackList>
		<track>
			<location>file:///C:/Users/Soumeya%20BEKRI/AppData/Local/Packages/microsoft.windowscommunicationsapps_8wekyb3d8bbwe/LocalState/Files/S0/375/3D%2010_etoh%20210313%20100x%20z%20b%5B9088%5D.mpg</location>
			<duration>14541</duration>
			<extension application="http://www.videolan.org/vlc/playlist/0">
				<vlc:id>0</vlc:id>
			</extension>
		</track>
	</trackList>
	<extension application="http://www.videolan.org/vlc/playlist/0">
			<vlc:item tid="0"/>
	</extension>
</playlist>
